# Supplementary material for: A Digital Endocranial Cast of the Early Paleocene (Puercan) ‘Archaic’ Mammal Onychodectes tisonensis (Eutheria: Taeniodonta)
Source: J Mamm Evol. 2017 Mar 7;25(2):179–95. doi: 10.1007/s10914-017-9381-1 (PMC5938319; doi:10.1007/s10914-017-9381-1)
Supplement: Supplementary file 1 — (XLSX 20 kb) [file 10914_2017_9381_MOESM1_ESM.xlsx]

## Sheet: Sheet1
TAXON	OBLcm	OBLmm	OBWcm	OBWmm	CLcm	CLmm	CWcm	CWmm	OBL/CLcm	OBW/CWcm	Body Mass (kg)	Forage Style	Mode	First Appearance Date (Ma before present)	Last Appearance Date (Ma before present)	Reference		A Digital Endocranial Cast of the Early Paleocene (Puercan) ‘Archaic’ Mammal Onychodectes tisonensis (Eutheria: Taeniodonta)
Alcidedorbignya	0.807	8.07	0.772	7.72	1.396	13.96	1.415	14.15	0.57808	0.545583	0.58	Archaic	Archaic	64.5	62.5	de Muizon et al. 2015
Aplodontia	0.763	7.63	0.774	7.74	2.382	23.82	2.631	26.31	0.320319	0.294185	0.806	Non-digger	Fossor	0.126	0	Jones et al. 2009		James G. Napoli* 1,2, Thomas E. Williamson 3, Sarah L. Shelley 2, Stephen L. Brusatte 2,3
Capra	1.617	16.17	2.54	25.4	5.572	55.72	5.395	53.95	0.290201	0.470806	46.9	Non-digger	Non-fossor	0.781	0	Jones et al. 2009
Diacodexis	0.845	8.45	1.542	15.42	2.03	20.3	2.606	26.06	0.416256	0.591711	0.935	Archaic	Archaic	50.3	46.2	Orliac and Gilissen 2012		Journal of Mammalian Evolution
Didelphis	1.367	13.67	1.16	11.6	2.039	20.39	2.021	20.21	0.670427	0.573973	2.47	Non-digger	Non-fossor	11.608	0	Jones et al. 2009		1 Department of Earth, Environmental, and Planetary Sciences, Brown University, 69 Brown Street, Box 5385, Providence, RI 02912, USA
Ectoganus	1.855	18.55	2.5	25	3.4	34	3	30	0.545588	0.833333	36	Taeniodont	Taeniodont	55.4	50.3	Schoch 1983; Schoch 1986
Equus	3.394	33.94	2.812	28.12	11.458	114.58	9.135	91.35	0.296212	0.307827	277	Non-digger	Non-fossor	5.332	0	Jones et al. 2009
Erinaceus	0.948	9.48	1.319	13.19	1.439	14.39	2.047	20.47	0.658791	0.644358	0.8	Non-digger	Fossor	8.7	0	Jones et al. 2009		* Corresponding Author Email: james_napoli@brown.edu Phone: (631) 680-8973
Eurygenium	1.58	15.8	2.266	22.66	5.271	52.71	5.703	57.03	0.299753	0.397335	119	Archaic	Archaic	29	21	Dozo and Martinez 2016
Hyopsodus	0.732	7.32	0.901	9.01	1.386	13.86	1.811	18.11	0.528139	0.497515	0.63	Archaic	Archaic	55.4	36	Orliac, Argot, and Giliessen 2012		2 School of GeoSciences, University of Edinburgh, Grant Institute, James Hutton Road, Edinburgh EH9 3FE, Scotland, UK
Isoodon	1.196	11.96	1.23	12.3	1.897	18.97	2.207	22.07	0.630469	0.557318	0.825	Digger	Non-fossor	0.781	0	Jones et al. 2009
Leptictis	0.86	8.6	1.29	12.9	1.789	17.89	1.947	19.47	0.480715	0.662558	0.425	Archaic	Archaic	37.2	30.8	Novacek 1982
Lepus	0.937	9.37	1.166	11.66	3.497	34.97	2.825	28.25	0.267944	0.412743	1.57	Non-digger	Non-fossor	26.3	0	Jones et al. 2009
Macropus	1.262	12.62	1.077	10.77	3.678	36.78	2.899	28.99	0.343121	0.371507	5.28	Non-digger	Non-fossor	3.6	0	Jones et al. 2009		3 New Mexico Museum of Natural History and Science, 1801 Mountain Road, NW, Albuquerque, NM 87104-1375, USA
Marmosa	0.447	4.47	0.467	4.67	0.9	9	1.067	10.67	0.496667	0.437676	0.047	Non-digger	Non-fossor	13.8	0	Jones et al. 2009
Marmota	1.246	12.46	0.829	8.29	3.031	30.31	2.977	29.77	0.411085	0.278468	3.88	Non-digger	Fossor	4.9	0	Jones et al. 2009
Microsyops	0.891	8.91	1.231	11.61	2.171	21.71	2.618	26.18	0.41041	0.470206	1.88	Archaic	Archaic	50.3	40.4	Jones et al. 2009
Mus	0.567	5.67	0.401	4.01	0.976	9.76	1.132	11.32	0.580943	0.35424	0.019	Non-digger	Non-fossor	5.332	0	Jones et al. 2009
Mustela	0.548	5.48	0.597	5.97	2.417	24.17	1.687	16.87	0.226727	0.353883	0.284	Non-digger	Non-fossor	15.97	0	Jones et al. 2009
Myrmecophaga	2.642	26.42	3.332	33.32	5.941	59.41	5.047	50.47	0.444706	0.660194	27.9	Digger	Fossor	4.9	0	Jones et al. 2009
Notostylops	1.2	12	1.2	12	2.3	23	3	30	0.521739	0.4	3.119	Archaic	Archaic	48.6	37.2	Simpson 1933
Odocoileus	1.8	18	1.906	19.06	5.54	55.4	4.46	44.6	0.32491	0.427354	75	Non-digger	Non-fossor	1.8	0	Jones et al. 2009
Onychodectes	0.95	9.5	1.4	14	1.88	18.8	1.68	16.8	0.505319	0.833333	4.034	Taeniodont	Taeniodont	66	63.3	Schoch 1986
Oryctolagus	0.998	9.98	0.906	9.06	3.161	31.61	2.826	28.26	0.315723	0.320594	1.59	Non-digger	Fossor	5.332	0	Jones et al. 2009
Paramys copei	1.038	10.38	1.012	10.12	2.068	20.68	2.237	22.37	0.501934	0.452392	1.03	Archaic	Archaic	50.3	40.4	Bertrand, Amador-Mughal, and Silcox 2016
Paramys delicatus	0.994	9.94	1.146	11.46	2.45	24.5	2.717	27.17	0.405714	0.421789	2.7	Archaic	Archaic	50.3	46.2	Bertrand, Amador-Mughal, and Silcox 2017
Pecari	1.82	18.2	2.52	25.2	5.527	55.27	4.313	43.13	0.329293	0.58428	21.3	Digger	Non-fossor	0.126	0	Jones et al. 2009
Perameles	1.184	11.84	1.284	12.84	1.853	18.53	2.189	21.89	0.638964	0.586569	0.72	Digger	Non-fossor	5.332	0	Jones et al. 2009
Phenacodus	1.5	15	3	30	3	30	4.45	44.5	0.5	0.674157	56	Archaic	Archaic	61.7	48.6	Simpson 1933
Philander	1.126	11.26	0.864	8.64	1.897	18.97	1.947	19.47	0.593569	0.44376	0.428	Non-digger	Non-fossor	9	0	Jones et al. 2009
Procyon	1.405	14.05	1.26	12.6	5.144	51.44	4.158	41.58	0.273134	0.30303	6.37	Non-digger	Non-fossor	4.9	0	Jones et al. 2009
Rattus	0.666	6.66	0.506	5.06	1.517	15.17	1.49	14.9	0.439024	0.339597	0.283	Non-digger	Fossor	3.6	0	Jones et al. 2009
Rhynchippus	1.4	14	1.9	19	5.2	52	5.7	57	0.269231	0.333333	85	Archaic	Archaic	29	21	Dozo and Martinez 2016
Scalopus	0.366	3.66	0.607	6.07	0.723	7.23	1.381	13.81	0.506224	0.439537	0.086	Digger	Fossor	1.8	0	Jones et al. 2009
Sciurus	0.94	9.4	0.971	9.71	2.913	29.13	2.621	26.21	0.322691	0.370469	0.546	Non-digger	Non-fossor	20.43	0	Jones et al. 2009
Sus	2.784	27.84	3.028	30.28	7.173	71.73	5.317	53.17	0.388122	0.569494	84.5	Digger	Non-fossor	11.608	0	Jones et al. 2009
Tachyglossus	1.51	15.1	1.954	19.54	3.434	34.34	3.88	38.8	0.43972	0.503608	2.91	Digger	Fossor	0.012	0	Rismiller and McKelvey 2003
Tamandua	1.379	13.79	1.768	17.68	4.088	40.88	3.324	33.24	0.337329	0.531889	4.65	Digger	Fossor	0.012	0	Jones et al. 2009
Taxidea	1.426	14.26	1.769	17.69	5.563	55.63	4.811	48.11	0.256337	0.367699	7.84	Digger	Fossor	4.9	0	Jones et al. 2009
Tenrec	0.424	4.24	0.383	3.83	0.781	7.81	1.21	12.1	0.542894	0.316529	0.9	Digger	Fossor	0.012	0	Jones et al. 2009
Vombatus	1.202	12.02	1.299	12.99	3.124	31.24	3.161	31.61	0.384763	0.410946	26	Non-digger	Fossor	5.332	0	Jones et al. 2009
